# Supplementary material for: Trends in popularity of some morphological traits of purebred dogs in Australia
Source: Canine Genet Epidemiol. 2016 Apr 5;3:2. doi: 10.1186/s40575-016-0032-2 (PMC4820977; doi:10.1186/s40575-016-0032-2)
Supplement: Additional file 1: — The registration numbers of all Australian National Kennel Council (ANKC) recognised breeds in ANKC registry from 1986 to 2013. (XLSX 42 kb) [file 40575_2016_32_MOESM1_ESM.xlsx]

## Sheet: Registraion numbers 1986-2013
Breed	1986	1987	1988	1989	1990	1991	1992	1993	1994	1995	1996	1997	1998	1999	2000	2001	2002	2003	2004	2005	2006	2007	2008	2009	2010	2011	2012	2013
Affenpinscher	0	0	2	2	1	0	0	0	0	15	8	30	27	27	38	15	18	25	6	19	19	15	17	19	17	33	28	51
Afghan Hounds	429	433	387	211	260	289	241	269	227	231	205	177	222	209	133	160	182	157	144	149	122	125	133	149	77	60	98	93
Airedale Terrier	534	431	434	310	338	308	299	309	240	291	221	255	333	281	283	292	195	297	261	191	265	322	176	227	269	203	214	235
Akita	32	99	142	118	188	310	277	389	359	368	441	335	450	435	345	244	206	208	135	142	152	145	171	140	206	178	130	185
Akita (Japanese)	0	0	0	0	0	0	0	0	0	0	0	0	0	0	0	0	0	0	0	0	0	0	0	0	0	0	0	21
Alaskan Malamute	111	134	303	389	478	662	787	767	924	947	1138	1099	1198	965	904	549	593	433	406	267	288	295	253	337	293	302	265	248
American Staffordshire Terrier	0	0	0	4	15	20	21	44	51	84	102	77	258	254	317	395	377	493	571	707	841	975	1104	1600	1625	2015	1786	2337
Anatolian Shepherd Dog	25	88	91	99	134	105	70	86	73	74	73	73	60	31	33	14	31	18	24	31	13	34	37	31	37	24	39	28
Australian Cattle Dog	4008	4194	4278	3700	3482	2870	2453	2189	1851	1983	1683	1547	1759	1364	1318	1353	1146	1115	1196	1012	1157	1058	1118	1114	1133	1088	1122	1119
Australian Kelpie	678	593	714	572	558	450	442	506	367	394	344	278	409	242	269	276	249	226	207	230	177	229	181	171	196	207	201	235
Australian Shepherd	0	0	0	0	0	0	0	0	55	55	86	115	140	220	281	225	272	277	248	249	351	339	352	430	493	516	648	738
Australian Silky Terrier	2425	2567	2129	1870	1785	1895	1493	1453	1496	1276	1192	925	984	774	806	504	516	417	419	367	280	320	344	359	273	277	253	237
Australian Stumpy Tail Cattle Dog	6	6	NA	16	40	38	82	102	117	161	193	152	95	367	230	180	193	141	156	164	189	159	152	149	132	97	84	76
Australian Terrier	782	779	817	692	648	581	558	546	543	432	495	394	491	464	350	394	364	331	378	342	289	383	317	329	272	247	308	277
Azawakh	0	0	0	0	0	0	0	0	0	0	0	0	0	0	0	0	0	0	0	0	0	0	0	0	0	0	2	8
Basenji	314	314	278	198	231	311	231	187	240	216	209	226	227	199	247	163	189	138	142	147	126	95	137	104	142	144	101	118
Basset Fauve de Bretagne	0	0	0	0	0	0	0	0	0	0	0	0	0	0	0	0	0	0	0	0	0	5	5	7	4	4	14	25
Basset Hound	601	724	526	559	623	437	453	452	514	391	433	363	471	291	251	244	227	199	222	202	224	253	191	279	220	220	163	215
Beagle	1232	1216	1149	1041	998	924	998	1001	1165	1052	1249	1018	1342	1196	1074	1142	1347	1299	1273	1200	1230	1053	957	1052	819	800	689	746
Bearded Collie	181	241	178	193	156	191	128	111	136	121	160	120	110	94	102	95	71	45	71	102	41	73	47	67	79	43	65	58
Bedlington Terrier	63	67	40	89	42	45	55	53	21	26	43	38	50	70	67	82	60	71	80	65	72	64	34	45	52	48	36	27
Belgian Shepherd (Groen)	280	271	178	209	199	203	162	139	179	131	93	124	186	127	201	161	128	80	164	110	119	97	104	89	84	76	48	70
Belgian Shepherd (Laek)	0	0	0	0	0	0	4	0	5	0	0	0	0	4	0	0	18	31	11	35	0	0	8	21	4	9	7	20
Belgian Shepherd (Malin)	0	0	0	4	8	23	29	21	28	33	73	28	72	27	48	40	59	39	82	80	87	72	121	80	70	127	81	122
Belgian Shepherd (Tervn.)	79	108	71	116	95	102	83	95	96	91	127	39	133	64	110	79	93	112	59	64	104	65	88	49	81	71	20	81
Bergamasco Shepherd Dog	0	0	0	0	0	0	0	0	0	0	0	0	0	0	0	0	0	0	0	0	0	0	0	8	0	0	1	0
Bernese Mountain Dog	19	35	71	89	54	67	86	115	117	160	160	126	257	158	240	184	288	246	310	283	273	281	344	254	338	338	320	426
Bichon Frise	454	535	449	503	458	458	453	461	502	482	529	483	602	492	608	466	464	388	405	473	417	476	418	476	445	412	445	366
Bloodhound	27	41	14	23	34	16	30	30	19	23	45	24	52	59	41	48	28	70	44	40	34	40	10	34	33	29	5	22
Bluetick Coonhound	0	0	0	0	0	0	0	0	8	0	13	3	0	4	0	2	4	0	0	0	0	0	0	0	0	0	0	0
Border Collie	2221	2539	2601	2578	2701	2558	2468	2529	2633	2656	2881	2398	2647	2184	2312	2204	2282	2207	2049	2011	2013	1978	1981	2216	2125	2302	2547	2837
Border Terrier	21	56	51	38	51	84	74	94	79	86	97	98	142	138	192	117	164	153	185	192	171	237	151	225	217	175	196	200
Borzoi	199	172	104	101	85	86	151	104	108	129	86	76	79	64	91	83	48	40	40	64	56	131	42	43	79	92	57	49
Boston Terrier	108	117	88	114	126	155	89	110	128	129	117	91	183	138	154	92	150	153	134	135	135	145	119	201	222	167	297	331
Bouvier des Flandres	93	108	133	59	70	73	54	70	75	60	81	11	44	22	49	29	11	11	40	17	21	18	23	25	15	23	13	12
Boxer	2587	2633	2723	2665	2954	2650	2851	2874	3133	2958	2887	2296	3498	2570	2543	2251	2111	1906	1717	1333	1374	1304	1349	1158	1269	1104	1165	1183
Bracco Italiano	0	0	0	0	0	0	0	0	0	0	0	0	0	0	0	0	0	0	0	0	0	0	0	3	0	3	0	8
Briard	53	53	55	30	44	54	62	30	56	74	46	20	64	86	43	40	42	46	45	34	20	11	30	21	22	13	49	20
British Bulldog	373	488	358	454	445	517	499	482	551	488	546	448	487	503	552	551	392	444	516	538	580	747	703	845	916	972	938	1119
Brittany	158	106	109	140	85	72	137	88	128	126	91	68	144	128	216	106	159	93	107	111	80	109	65	80	85	128	120	176
Bull Terrier	3359	3468	2885	2618	2000	1815	1423	1130	1188	985	899	754	798	691	889	695	711	670	711	921	820	1068	1013	1074	977	1065	1134	990
Bull Terrier (Miniature)	NA	51	38	84	96	82	90	144	162	165	194	188	201	249	169	189	225	226	252	230	217	209	286	277	314	280	351	334
Bullmastiff	181	289	323	347	493	502	568	565	624	609	688	603	849	584	761	697	701	653	709	582	644	629	623	707	623	684	503	700
Cairn Terrier	383	305	287	367	311	284	312	321	335	305	283	303	410	422	369	355	362	430	333	385	326	347	316	305	380	273	316	270
Canaan Dog	0	0	0	0	0	0	0	0	0	0	0	0	0	0	0	0	0	0	0	0	0	0	1	0	0	0	0	0
Canadian Eskimo Dog	0	0	0	0	0	0	0	0	0	0	0	0	0	0	0	0	0	0	0	0	0	0	0	0	0	0	0	0
Cane Corso	0	0	0	0	0	0	0	0	0	0	0	0	0	0	0	0	0	0	82	65	53	61	62	95	85	105	124	165
Cavalier King Charles Spaniel	2085	1953	1793	1853	2128	2035	1918	1786	2508	2677	2755	2400	3571	3127	3501	3237	3285	3161	3063	2973	2994	2987	3113	3196	2942	2794	2655	2531
Central Asian Shepherd Dog	0	0	0	0	0	0	0	0	0	0	0	0	0	0	21	0	1	0	17	18	11	21	11	25	13	12	1	12
Cesky Terrier	0	0	0	0	0	0	0	0	0	0	0	0	16	1	1	3	13	0	0	5	4	0	0	1	4	5	6	0
Chesapeake Bay Retriever	13	21	34	10	26	6	22	11	20	21	1	27	12	15	0	25	16	14	2	13	17	18	11	16	44	9	45	15
Chihuahua (Long)	2159	2380	2286	1904	1778	1580	1515	1308	1274	1189	1068	712	1010	779	792	664	666	667	614	635	592	689	750	709	690	697	581	565
Chihuahua (Smooth)	1878	1703	1420	1295	1273	1062	974	873	871	813	743	550	714	547	601	487	514	474	495	588	564	705	767	826	778	812	724	713
Chinese Crested Dog	37	24	48	54	101	98	113	139	197	203	231	242	235	211	198	212	237	236	226	283	225	289	256	231	286	248	266	216
Chow Chow	388	481	453	484	487	445	500	500	428	351	410	320	339	209	257	249	234	180	197	168	113	146	139	155	143	100	139	206
Clumber Spaniel	4	3	12	8	70	8	12	25	10	33	12	14	17	30	9	22	31	28	17	18	15	7	22	16	37	16	13	42
Cocker Spaniel	3431	3285	2701	2620	2043	2046	1952	1794	2038	1767	1809	1470	1881	1577	1634	1500	1678	1575	1525	1404	1348	1473	1400	1617	1489	1269	1406	1364
Cocker Spaniel (American)	233	255	198	215	158	154	204	186	190	197	229	185	278	206	223	144	126	163	111	141	96	140	107	115	115	97	56	94
Collie (Rough)	2571	2072	1987	1830	1549	1479	1401	1377	1466	1318	1186	865	1152	789	913	676	549	511	491	429	493	365	438	372	417	366	370	373
Collie (Smooth)	59	34	50	48	44	52	65	53	43	36	49	18	73	57	26	39	32	22	47	45	37	61	70	66	53	67	80	48
Curly Coated Retriever	211	167	145	124	167	128	133	100	144	166	156	106	149	108	124	152	89	137	94	126	104	85	99	67	101	128	87	89
Dachshund (Long)	389	321	250	273	305	215	164	212	170	174	155	131	178	150	126	108	90	117	99	65	81	69	62	54	62	64	47	67
Dachshund (Min. Long)	533	529	467	453	527	407	404	302	381	444	477	463	456	369	391	332	326	320	203	295	241	295	222	309	335	337	272	279
Dachshund (Min. Smooth)	633	578	494	491	410	437	492	477	444	426	448	428	505	489	453	386	425	447	471	450	550	572	587	723	629	671	631	708
Dachshund (Min. Wire)	52	53	39	31	51	74	64	59	46	52	40	23	48	31	30	33	56	41	64	39	64	44	62	66	67	72	50	81
Dachshund (Smooth)	587	530	590	509	455	361	340	340	306	262	239	250	254	252	208	213	126	146	196	154	180	179	186	164	153	122	177	131
Dachshund (Wire)	30	21	13	14	8	9	9	7	4	8	20	3	16	22	7	11	11	24	7	10	6	12	13	18	12	6	8	27
Dalmatian	1003	1222	1124	1214	1007	1089	999	1194	1300	1472	1452	1292	1538	1018	1018	896	804	767	674	720	534	582	579	523	618	534	620	614
Dandie Dinmont Terrier	13	3	19	4	NA	8	7	7	12	3	5	3	9	12	8	7	12	10	12	12	10	13	21	12	13	14	13	13
Deerhound	90	90	199	73	81	96	72	43	84	77	64	56	72	31	77	66	41	61	53	83	33	97	68	89	60	58	58	57
Dobermann	3466	3538	3113	2725	2820	2472	2040	2116	2185	1876	1800	1398	1481	1200	1320	1173	1248	1082	867	715	618	688	558	689	644	757	648	603
Dogue de Bordeaux	0	0	0	0	0	0	0	0	0	9	0	45	120	144	264	164	264	230	294	248	370	411	505	412	628	491	524	579
Dutch Shepherd	0	0	0	0	0	0	0	0	0	0	0	0	0	0	0	0	0	0	0	0	0	0	0	0	3	0	40	0
English Setter	168	153	109	108	109	118	76	96	108	102	98	56	95	89	114	77	99	50	53	67	122	58	46	103	52	32	56	56
English Springer Spaniel	524	531	523	517	478	457	465	509	566	535	578	483	554	501	515	405	375	285	312	254	244	244	308	391	382	391	384	542
English Toy Terrier (Black & Tan)	2	7	7	15	2	9	8	3	5	5	6	18	19	30	39	18	22	32	24	33	75	34	62	73	72	61	54	92
Eurasier	0	0	0	0	0	0	0	0	0	0	0	0	0	0	24	6	4	4	0	0	0	0	0	0	0	0	0	0
Field Spaniel	0	0	0	0	0	4	4	13	6	16	7	27	22	14	36	5	8	12	30	9	30	12	28	36	19	9	20	7
Finnish Lapphund	0	0	0	0	0	0	0	0	0	0	0	0	0	0	30	0	7	17	0	42	15	47	49	70	97	59	96	93
Finnish Spitz	25	33	17	21	23	23	11	15	28	17	17	0	19	5	3	13	0	15	1	0	2	1	3	0	4	8	0	7
Flat Coat Retriever	88	56	67	101	45	115	77	64	79	61	113	53	130	76	106	52	92	102	85	105	102	99	86	188	113	106	96	86
Fox Terrier (Smooth)	800	789	729	661	676	889	694	645	674	619	673	584	677	548	483	371	346	384	327	290	286	280	282	307	264	251	240	276
Fox Terrier (Wire)	205	169	160	130	97	90	84	91	100	66	84	98	105	60	78	84	91	59	75	44	73	42	70	49	67	43	44	50
Foxhound	62	95	48	15	22	51	30	22	32	24	28	35	43	36	45	29	28	20	28	37	32	58	23	55	25	53	17	4
French Bulldog	44	55	48	49	49	42	73	91	72	73	93	82	118	105	203	157	164	241	228	233	342	442	505	620	918	1086	1175	1542
German Hunting Terrier	0	0	0	0	0	0	0	0	0	0	0	0	0	0	0	0	0	0	0	0	0	0	5	20	12	15	27	24
German Pinscher	0	0	0	0	7	4	0	12	13	20	14	0	40	26	69	27	47	59	29	44	51	44	40	21	30	30	24	12
German Shepherd Dog	13562	12829	10984	8989	8621	7812	7550	7856	8067	7477	7176	4729	6380	4584	5146	4631	4393	4136	4251	3979	4035	4194	4206	4026	3932	3877	3723	3645
German Shepherd Dog (LSC)	0	0	0	0	0	0	0	0	0	0	0	0	0	0	0	0	0	0	0	0	0	0	0	0	0	0	285	416
German Shorthaired Pointer	1172	988	773	854	872	847	631	771	927	702	685	590	730	701	759	693	723	642	581	668	614	620	629	693	738	698	661	746
German Spitz (Klein)	0	0	0	0	0	0	0	0	0	0	0	0	6	4	33	11	7	5	9	4	1	0	2	0	9	8	4	2
German Spitz (Mittel)	0	0	0	12	11	25	50	38	49	56	79	48	74	81	106	121	86	100	104	72	62	65	59	57	57	60	68	84
German Wirehaired Pointer	47	13	39	18	22	21	34	24	31	32	55	51	51	65	31	74	29	56	61	50	84	71	67	42	53	98	48	115
Glen of Imaal Terrier	13	0	5	0	0	0	0	0	0	0	0	0	0	0	0	0	0	0	0	0	0	0	0	0	0	2	6	3
Golden Retriever	2811	2781	2590	2910	2710	2821	3085	3117	3696	3852	4556	3949	5217	4358	4489	4050	3916	3453	3077	3310	2916	2873	2714	2754	2680	2553	2876	2837
Gordon Setter	215	223	171	108	154	173	139	166	174	139	126	88	105	60	85	106	99	78	77	74	96	44	59	76	55	42	101	55
Grand Basset Griffon Vendeen	0	0	0	0	0	0	0	0	0	0	0	0	0	0	0	0	0	0	0	0	0	0	0	3	2	14	8	23
Great Dane	1152	1110	1070	994	927	815	830	772	759	732	641	602	795	765	661	668	635	588	650	641	764	656	875	807	923	899	801	824
Greyhound	24	40	18	12	6	40	38	7	26	32	50	22	55	19	183	32	12	32	24	30	25	16	16	18	50	16	2	20
Griffon Bruxellois	75	55	59	52	49	66	48	58	69	72	53	55	89	73	88	113	103	130	64	163	158	97	158	142	199	149	166	195
Hamiltonstovare	0	0	0	0	0	0	0	0	0	0	0	0	0	0	0	0	0	0	5	8	0	9	0	0	0	0	0	0
Harrier	8	0	0	0	0	3	0	7	0	0	0	4	0	0	16	14	0	23	17	6	9	8	0	7	12	11	29	12
Havanese	0	0	0	0	0	0	0	0	0	0	0	0	0	0	15	5	5	17	13	39	16	53	84	105	158	197	263	320
Hungarian Vizsla	111	101	112	108	104	178	154	194	225	233	287	248	344	342	339	361	293	359	381	391	255	522	326	459	428	498	522	455
Hungarian Wirehaired Vizsla	0	0	0	0	0	0	0	0	0	0	0	0	0	0	0	0	0	0	0	0	0	4	4	19	18	20	15	8
Ibizan Hound	0	0	8	3	3	0	3	3	3	0	0	5	20	0	6	14	6	0	20	0	7	0	1	1	8	0	0	0
Irish Red & White Setter	0	0	9	8	28	4	43	0	10	0	22	13	17	9	38	8	28	9	23	18	1	5	11	5	9	12	10	6
Irish Setter	554	520	389	404	282	258	272	272	280	256	239	223	204	236	208	198	180	150	148	145	214	127	178	135	198	175	191	147
Irish Terrier	54	31	58	35	67	61	59	83	34	66	123	83	125	86	94	84	104	120	90	66	99	82	100	84	77	75	84	67
Irish Water Spaniel	16	4	22	20	15	18	15	10	30	8	20	42	40	22	45	11	12	12	18	10	0	15	13	8	8	12	8	3
Irish Wolfhound	107	151	131	95	128	97	98	68	77	68	93	81	156	142	125	143	99	66	103	98	72	65	55	78	99	103	94	111
Italian Greyhound	150	110	137	139	133	95	143	142	162	121	154	163	273	231	257	257	293	286	336	375	360	322	395	359	400	377	342	354
Italian Spinone	0	0	0	8	5	6	29	3	16	16	19	1	10	6	23	0	11	1	8	1	0	8	9	1	0	1	8	1
Jack Russell Terrier	0	0	0	0	0	518	638	878	1196	1307	1638	1540	1977	1929	1725	1611	1800	1535	1375	1172	1020	1092	1061	1073	917	837	903	848
Japanese Chin	122	83	113	124	98	139	105	121	144	143	152	132	191	126	127	151	152	160	99	91	75	96	86	66	66	43	55	61
Japanese Spitz	27	27	50	59	66	97	96	123	117	137	196	149	226	173	214	239	228	237	171	264	263	229	302	270	344	319	267	264
Keeshond	295	361	412	404	464	508	520	401	470	454	420	335	358	271	284	227	196	193	191	148	164	135	112	176	120	122	101	145
Kerry Blue Terrier	41	42	49	34	38	27	39	53	37	88	74	39	59	40	47	29	58	37	26	29	35	32	47	35	6	50	34	25
King Charles Spaniel	23	40	52	29	59	37	47	56	43	57	64	49	61	47	54	46	34	42	49	29	37	34	21	31	29	11	27	29
Komondor	3	1	0	0	2	0	0	0	0	0	0	0	8	0	8	0	0	0	0	0	0	0	0	0	0	0	0	0
Kuvasz	0	0	0	0	0	0	0	0	0	0	0	0	0	8	0	0	6	0	0	0	3	8	0	0	0	0	0	0
Labrador Retriever	3334	3426	3449	3390	3203	3329	3430	3807	4186	4080	4823	3904	6099	4822	5323	5342	5178	5134	4160	4439	4062	4491	4264	4305	4338	4419	4711	4881
Lagotto Romagnolo	0	0	0	0	0	0	0	0	0	0	0	0	0	0	34	0	31	33	45	46	98	86	152	164	148	201	260	302
Lakeland Terrier	51	68	51	48	75	54	79	74	69	61	63	65	75	45	60	42	39	35	61	34	35	45	36	58	57	50	78	56
Large Munsterlander	38	70	30	43	20	8	20	36	6	11	34	8	17	19	9	29	51	10	6	13	8	11	23	13	16	9	18	1
Leonberger	0	0	0	0	1	4	NA	0	3	11	0	4	5	5	47	17	13	10	14	7	23	9	12	30	12	11	14	11
Llasa Apso	482	459	393	408	341	319	367	364	482	532	526	448	429	238	217	251	230	272	230	294	281	290	312	299	222	152	129	163
Lowchen	41	39	31	42	51	63	54	65	68	56	106	77	88	96	158	87	128	117	103	77	100	64	67	86	53	44	67	84
Maltese	1854	2008	2019	1994	1917	1870	1851	1779	2066	1495	1474	1169	1250	875	891	689	747	694	639	512	535	381	447	426	315	299	305	296
Manchester Terrier	7	19	8	15	14	32	22	43	34	48	52	27	48	36	56	51	68	47	59	39	63	54	49	34	56	26	42	15
Maremma Sheepdog	10	7	23	27	65	114	118	136	236	224	288	288	427	350	358	213	174	73	118	77	130	70	87	88	135	119	157	146
Mastiff	88	116	132	114	171	155	179	182	127	146	130	100	151	136	124	110	132	143	131	121	149	137	143	165	191	127	152	116
Miniature Pinscher	353	267	263	249	258	322	306	285	342	272	396	313	371	331	336	333	317	291	285	223	247	261	241	263	209	217	179	227
Neapolitan Mastiff	0	0	0	0	0	0	0	0	24	26	87	57	125	164	131	153	168	204	138	175	126	167	187	167	186	133	141	154
Newfoundland	428	399	408	432	376	357	337	388	436	343	351	240	403	261	290	177	175	150	168	150	172	263	166	216	226	151	135	188
Norfolk Terrier	14	14	9	7	10	12	4	4	20	20	26	13	13	11	17	14	9	8	17	5	19	27	18	10	17	15	16	7
Norwegian Buhund	0	0	0	0	0	0	0	0	0	0	0	0	0	0	0	0	0	0	0	0	0	0	0	0	0	0	0	0
Norwegian Elkhound	26	79	54	47	54	30	18	39	23	64	50	20	44	51	12	42	49	35	60	50	55	33	19	40	51	34	39	21
Norwich Terrier	11	12	6	9	7	9	9	13	8	4	9	16	2	15	11	4	28	10	18	17	14	12	10	10	23	24	20	6
Nova Scotia Duck Tolling Ret.	0	0	0	0	0	0	0	0	18	5	22	17	27	41	68	32	39	91	84	57	59	48	52	63	81	78	65	79
Old English Sheepdog	575	577	485	346	341	320	277	322	323	310	290	134	219	215	209	143	153	138	151	77	72	101	71	131	118	92	90	104
Otterhound	10	5	6	0	22	1	14	24	1	5	4	0	0	0	0	0	0	0	0	0	0	0	0	0	0	0	0	0
Papillon	398	471	432	423	493	552	589	608	613	689	525	575	659	535	545	533	487	535	499	530	540	564	475	519	420	415	388	366
Parson Russell Terrier	0	0	0	0	0	7	10	5	38	35	48	43	60	36	47	41	30	30	25	36	38	30	26	18	14	23	24	22
Pekingese	1188	1221	1268	965	959	859	781	669	860	590	636	508	501	383	414	301	299	271	227	240	235	165	136	163	186	161	153	172
Petit Basset Griffon Vendeen	0	0	0	0	0	0	0	0	0	0	0	0	1	18	34	19	24	25	20	36	42	48	27	36	39	28	21	45
Pharaoh Hound	23	24	18	21	24	32	42	40	45	37	25	25	28	26	23	14	17	20	16	15	22	12	47	19	57	32	5	17
Pointer	213	203	186	140	172	127	102	147	194	149	134	133	134	137	164	125	175	141	166	161	129	190	158	183	246	204	242	205
Polish Lowland Sheepdog	NA	NA	NA	3	10	7	14	13	14	18	8	17	5	7	10	0	0	0	0	0	0	0	0	2	2	2	7	10
Pomeranian	1095	1128	1054	1021	981	947	896	904	959	726	679	581	627	527	701	563	514	574	491	570	504	559	577	572	561	506	468	410
Poodle (Miniature)	1041	902	864	746	665	610	533	585	553	612	551	444	593	452	459	447	479	465	487	469	432	452	348	468	364	370	373	295
Poodle (Standard)	338	294	350	255	375	325	335	308	424	414	481	301	494	349	436	388	418	419	377	477	434	465	302	394	501	255	383	309
Poodle (Toy)	1471	1617	1482	1424	1471	1232	1246	1330	1178	1119	1154	948	1293	1143	1274	1121	1274	1287	1342	1229	1226	1452	1378	1421	1352	1199	1157	1120
Portugese Water Dog	0	0	0	0	0	0	0	0	0	0	0	0	0	5	33	32	20	18	29	43	51	79	61	115	90	128	102	101
Portuguese Podengo (Large)	0	0	0	0	0	0	0	0	0	0	0	0	0	0	0	0	0	0	0	0	0	0	0	0	0	0	0	0
Portuguese Podengo (Medium)	0	0	0	0	0	0	0	0	0	0	0	0	0	0	0	0	0	0	0	0	0	0	0	0	0	0	0	0
Portuguese Podengo (Small)	0	0	0	0	0	0	0	0	0	0	0	0	0	0	0	0	0	0	0	0	0	0	0	0	0	7	3	7
Pug	522	501	501	502	570	599	605	705	808	689	738	646	1174	1068	1224	1304	1396	1479	1394	1538	1550	1571	1506	1600	1495	1338	1356	1319
Puli	48	56	56	33	70	46	48	37	29	46	40	30	32	21	27	27	15	26	31	36	41	38	31	30	57	13	64	16
Pumi	0	0	0	0	0	0	0	0	0	0	0	0	0	4	7	0	0	6	0	0	0	0	0	0	0	0	0	0
Pyrenean Mastiff	0	0	0	0	0	0	0	0	0	0	0	0	0	0	0	0	0	0	0	13	3	0	0	0	0	0	0	0
Pyrenean Mountain Dog	48	81	61	88	105	63	73	89	103	65	64	63	86	35	130	50	34	53	51	7	35	50	41	47	52	47	40	53
Pyrenean Sheepdog Longhaired	0	0	0	0	0	0	0	0	0	0	0	0	0	0	0	0	0	0	0	0	0	0	0	0	0	0	0	0
Rhodesian Ridgeback	686	763	651	675	825	793	840	728	866	895	1059	887	1141	901	1159	937	1119	919	903	893	883	947	907	995	885	795	842	904
Rottweiler	5005	6378	6851	7095	8928	5965	5666	5935	5314	4659	4527	2830	3594	2430	2288	2111	1858	1839	1505	1337	1341	1317	1446	1350	1435	1383	1434	1500
Russian Black Terrier	0	0	0	0	0	0	0	0	0	0	0	0	0	0	0	14	10	24	19	16	0	18	12	12	6	32	24	36
Russian Toy	0	0	0	0	0	0	0	0	0	0	0	0	0	0	0	0	0	0	0	0	0	0	0	0	0	0	3	23
Saluki	128	174	109	114	159	135	106	137	124	139	120	83	114	103	104	79	78	74	52	68	56	101	64	60	74	48	66	39
Samoyed	521	550	531	614	559	578	556	661	655	568	623	563	585	420	487	349	383	357	332	351	337	399	403	386	413	300	316	344
Schipperke	59	42	61	72	84	130	133	158	177	162	229	137	211	132	163	123	150	129	119	96	149	142	92	143	128	125	72	69
Schnauzer	118	125	113	138	119	112	178	176	121	219	263	150	195	236	216	222	204	214	180	131	208	185	169	150	130	177	131	150
Schnauzer (Giant)	48	50	63	41	72	49	617	676	54	31	44	52	50	51	90	59	39	66	53	40	47	38	52	27	31	17	26	30
Schnauzer (Miniature)	507	511	614	574	845	888	43	61	737	718	784	806	915	851	907	928	876	838	1093	868	964	1195	1212	1288	1269	1145	1069	1168
Scottish Terrier	241	247	258	251	255	235	235	222	214	240	142	203	243	186	241	244	203	220	139	149	141	121	136	128	159	127	139	170
Sealyham Terrier	14	5	10	14	5	18	6	14	15	18	6	9	0	7	11	2	12	12	4	23	10	16	12	3	17	20	10	10
Shar Pei	6	9	15	21	35	38	69	128	189	279	475	523	722	622	674	661	724	800	643	711	618	531	533	458	373	302	239	306
Shetland Sheepdog	1618	1448	1270	1249	1346	1257	1261	1303	1324	1223	1215	1009	1314	1101	1003	972	869	963	904	747	749	882	786	677	733	678	582	710
Shiba Inu	0	0	0	8	14	23	27	48	80	150	77	102	109	137	98	123	131	118	94	89	133	114	122	134	141	160	124	135
Shih Tzu	884	1060	1142	1124	1291	1181	1380	1194	1446	1211	1233	896	986	718	677	540	561	416	526	494	506	491	534	570	387	378	363	445
Siberian Husky	160	137	199	301	273	449	564	618	950	1005	1223	1182	1659	1344	1371	1149	1115	866	889	751	716	672	638	570	559	473	487	542
Skye Terrier	91	109	94	72	110	45	43	48	50	55	39	43	64	28	25	22	14	12	28	6	33	26	46	28	21	8	27	14
Sloughi	0	0	0	0	0	0	0	0	0	0	0	0	0	0	0	0	0	0	0	0	0	0	0	0	0	0	0	0
Soft Coated Wheaten Terrier	20	15	7	22	24	7	25	23	23	17	39	41	55	51	21	33	39	67	67	70	55	36	46	68	82	70	93	90
Spanish Mastiff	0	0	0	0	0	0	0	0	0	0	0	0	0	0	0	0	0	0	0	0	0	0	0	0	0	0	0	0
St Bernard	581	585	608	380	536	381	370	404	446	420	414	456	497	319	492	342	306	229	220	275	183	213	236	200	186	193	223	164
Staffordshire Bull Terrier	1913	2444	2542	2561	2774	2995	2964	3098	3327	3807	4172	3409	4698	3570	3849	3752	3591	3647	3803	3585	3614	3996	4037	4498	4695	4483	4639	4539
Sussex Spaniel	0	6	8	0	0	5	6	0	4	7	0	6	1	8	6	0	1	3	9	9	2	8	15	8	6	7	3	0
Swedish Lapphund	0	0	0	0	0	0	0	0	0	0	0	0	0	0	0	0	0	0	0	0	4	0	0	0	0	0	0	1
Swedish Vallhund	4	2	16	4	6	NA	19	10	29	29	27	15	17	44	19	79	32	59	12	30	38	32	16	39	31	25	27	35
Tatra Shepherd Dog	0	0	0	0	0	0	0	0	0	0	0	0	0	0	0	0	0	0	0	0	0	0	0	0	0	0	0	1
Tenterfield Terrier	0	0	0	0	0	0	0	0	0	0	0	0	0	0	0	0	51	201	219	308	282	284	283	332	262	265	233	278
Tibetan Mastiff	NA	9	34	12	8	28	9	16	7	10	4	5	1	0	15	17	0	12	22	8	13	31	33	21	52	43	79	77
Tibetan Spaniel	70	93	93	125	169	202	188	266	292	274	414	235	375	304	298	343	319	281	310	290	250	263	366	317	303	210	261	194
Tibetan Terrier	50	34	38	41	72	58	70	43	88	84	86	49	63	77	74	55	90	73	74	71	69	45	80	85	81	50	64	61
Weimaraner	882	794	779	625	519	521	496	478	614	524	576	315	788	619	642	659	600	618	562	390	423	480	570	554	564	503	475	540
Weimaraner (Longhair)	0	0	0	0	0	0	0	0	1	7	25	0	31	12	34	30	45	43	28	20	38	43	33	20	22	11	40	38
Welsh Corgi (Cardigan)	258	317	252	206	212	150	174	163	128	138	148	152	160	146	124	180	132	112	96	99	131	117	112	79	100	90	117	85
Welsh Corgi (Pembroke)	1921	1912	1647	1533	1576	1321	1186	1169	1209	1029	1048	790	917	804	696	626	601	622	595	576	569	407	429	360	391	305	417	336
Welsh Springer Spaniel	66	67	82	80	79	129	89	91	109	105	117	127	124	85	86	40	62	82	35	54	81	74	83	86	81	73	89	71
Welsh Terrier	10	7	5	4	5	11	13	13	22	13	32	25	31	17	17	24	39	31	28	40	52	45	39	52	9	45	34	13
West Highland White Terrier	720	890	933	884	834	877	639	609	522	506	514	507	727	757	940	988	1031	1019	1146	1183	983	996	924	972	892	916	811	816
Whippet	551	559	508	575	595	629	527	570	522	507	584	395	595	433	719	587	629	592	624	565	663	585	571	718	654	691	635	738
White Swiss Shepherd Dog	0	0	0	0	0	0	0	0	0	0	0	0	0	0	0	0	0	0	0	0	0	0	0	11	5	11	23	55
Yorkshire Terrier	572	590	517	509	472	481	558	451	475	471	452	340	448	333	314	292	234	227	263	198	202	223	137	187	237	253	168	234
Sum of the yearly registration	95792	97917	92089	86586	87768	82062	79217	80071	85403	81389	84718	68637	89901	72742	77528	69932	69400	66677	64174	62319	61512	64056	63369	66570	66013	63464	64224	66902

## Sheet: Description
The registration numbers of all Australian National Kennel Council (ANKC) recognised breeds in ANKC registry from 1986 to 2013.
NA	missing data
